# Supplementary material for: Predicting Which Mitophagy Proteins Are Dysregulated in Spinocerebellar Ataxia Type 3 (SCA3) Using the Auto-p2docking Pipeline
Source: Int J Mol Sci. 2025 Feb 4;26(3):1325. doi: 10.3390/ijms26031325 (PMC11818632; doi:10.3390/ijms26031325)
Supplement: Supplementary file 1 [file ijms-26-01325-s001.zip]

Archive with 1 entries (1 files):
- ijms-3372464-supplementary.pdf
